# Supplementary material for: Comparative whole genome DNA methylation profiling across cattle tissues reveals global and tissue-specific methylation patterns
Source: BMC Biol. 2020 Jul 6;18:85. doi: 10.1186/s12915-020-00793-5 (PMC7339546; doi:10.1186/s12915-020-00793-5)
Supplement: Supplementary file 2 — Additional file 2: Table S1A. Sample information for the WGBS; Table S1B. Sample information for the RNA sequencing; Table S1C. Sample information for the whole genome sequencing; Table S2. Comparison of methylation statistics between two different cattle reference assemblies. Table S3. DMC and DMR number for each comparison pairs. Please note that the numbers, which may be affected by different common data amount for each tissue. Table S4. PMD information for different samples. Table S5. Placenta PMD percentages and genes located in the shared and lineage-specific placenta PMDs between cattle and human. Table S6. GO analyses for genes shared or specific in PMDs between human placenta and cattle placenta. Table S7. Gene ontology analysis for genes overlapping with cattle placenta HMD. Table S8. GO analysis for the genes overlapped with cattle placenta PMDs. Table S9. Information of 16 non-blood DNA methylation level drops. Table S10. Differentially methylated TSS-HMR between human and cattle. Table S11. Gene ontology analysis for genes totally located in the HMR. Table S12. common twin genes in one HMR core region between cattle and human. Table S13. Gene ontology analyses for genes specifically high expressed in different tissues. Table S14. Information for experimentally supported CpG Islands. [file 12915_2020_793_MOESM2_ESM.xlsx]

## Sheet: Table S1
	Table S1A Sample information for the WGBS															Table S1B Sample information for the RNA sequencing					Table S1C Sample information for the whole genome sequencing
	Sample name	Tissue	Animal	Gender	Age (years)	Sequence pair best hit	data coverage	Bisulfite conversion rate	Whole genome CpG covered (>=5X&<=100X)	CpG methylation rate	CHG methylation rate	CHH methylation rate	Status	Alias		Sample name	Animal	Tissue	Sequence pair		Sample name	Animal	Tissue	Sequence pair	data coverage	SNP number
	Adipose 3842	adipose tisse	3842	Female	3.5	137581036	15.1975	0.997949	0.310192	0.755	0.003	0.003	Newly generated	Adipose_1		ADIP3770	3770	adipose tisse	41270814		Animal 3842	3842	Lung	367885305	27.9625	7048820
	Adipose 3886	adipose tisse	3886	Female	4	130864331	14.4556	0.996442	0.357215	0.744	0.004	0.003	Newly generated	Adipose_2		ADIP3773	3773	adipose tisse	44212378		Animal 3886	3886	Lung	433154966	34.2952	6905092
	Blood 4091	White Blood Cell	4091	Female	3	138488982	15.2978	0.996469	0.247666	0.771	0.003	0.003	Newly generated	Blood_1		ADIP3842	3842	adipose tisse	44034031
	Blood 4254	White Blood Cell	4254	Female	3	161992717	17.8941	0.9964	0.490897	0.784	0.004	0.004	Newly generated	Blood_2		ADIP3886	3886	adipose tisse	41328164
	Cortex 3842	Frontal cortex	3842	Female	3.5	205856223	22.7394	0.9938	0.594712	0.75	0.013	0.013	GSE106538	Cortex3842		FRON3770	3770	Frontal cortex	43310563
	Cortex 3886	Frontal cortex	3886	Female	4	221536131	24.4714	0.9941	0.376255	0.766	0.012	0.013	GSE106538	Cortex3886		FRON3773	3773	Frontal cortex	47340761
	Heart 3842	Heart	3842	Female	3.5	119636895	13.2154	0.997424	0.213027	0.705	0.004	0.004	Newly generated	Heart_1		FRON3842	3842	Frontal cortex	41924047
	Ileum 3842	Ileum	3842	Female	3.5	132564541	14.6434	0.996739	0.419266	0.677	0.003	0.003	Newly generated	Ileum_1		FRON3886	3886	Frontal cortex	44098050
	Kidney 3842	Kidney	3842	Female	3.5	146636739	16.1979	0.995557	0.374061	0.726	0.004	0.004	Newly generated	Kidney_1		HEAR3770	3770	Heart	42871425
	Ldorsi 3842	Longissimus dorsi	3842	Female	3.5	129303020	14.2831	0.997624	0.247198	0.716	0.004	0.004	Newly generated	Muscle_1		HEAR3773	3773	Heart	42417830
	Ldorsi 3886	Longissimus dorsi	3886	Female	4	163290889	18.0375	0.996493	0.473281	0.699	0.004	0.004	Newly generated	Muscle_2		HEAR3842	3842	Heart	52725836
	Liver 3842	Liver	3842	Female	3.5	156874520	17.3288	0.992961	0.379613	0.687	0.004	0.004	Newly generated	Liver_1		HEAR3886	3886	Heart	44651933
	Lung 3842	Lung	3842	Female	3.5	160865671	17.7696	0.995056	0.325842	0.738	0.003	0.003	Newly generated	Lung_1		ILEU3770	3770	Ileum	41417621
	Lung 3886	Lung	3886	Female	4	118376619	13.0762	0.998069	0.331865	0.703	0.003	0.002	Newly generated	Lung_2		ILEU3773	3773	Ileum	46483829
	MAM 3842	Mammary gland	3842	Female	3.5	173026914	19.113	0.9943	0.490583	0.728	0.007	0.007	GSE106538	MAM3842		ILEU3842	3842	Ileum	47919344
	MAM 3886	Mammary gland	3886	Female	4	197778940	21.8472	0.9941	0.603961	0.726	0.007	0.007	GSE106538	MAM3886		ILEU3886	3886	Ileum	46333643
	Ovary 3842	Ovary	3842	Female	3.5	171465323	18.9405	0.9984	0.532765	0.58	0.003	0.003	Newly generated	Ovary_1		KIDN3770	3770	Kidney	77199715
	Placenta 4035	Placenta	4035	Female	3	134725905	14.8822	0.9985	0.210431	0.472	0.002	0.002	Newly generated	Placenta_1		KIDN3773	3773	Kidney	51211604
	Placenta 4271	Placenta	4271	Female	3	140431713	15.5124	0.9985	0.221436	0.491	0.002	0.002	Newly generated	Placenta_2		KIDN3842	3842	Kidney	40901824
	Rumen 3842	Rumen	3842	Female	3.5	107146268	11.8356	0.9983	0.19278	0.58	0.002	0.002	Newly generated	Rumen_1		KIDN3886	3886	Kidney	46797878
	Rumen 3886	Rumen	3886	Female	4	111808952	12.3507	0.995454	0.268833	0.66	0.003	0.003	Newly generated	Rumen_2		LDO3770	3770	Longissimus dorsi	58390437
	Sperm1 A	Sperm	1	Male	1	148706390	16.4265	0.9948	0.488075	0.783	0.007	0.007	GSE106538	Sperm1A		LDOR3773	3773	Longissimus dorsi	46290670
	Sperm1 B	Sperm	1	Male	6	151943599	16.7841	0.9947	0.465392	0.77	0.007	0.007	GSE106538	Sperm1B		LDOR3842	3842	Longissimus dorsi	43126871
	Sperm2 A	Sperm	2	Male	3.5	185563648	20.4978	0.9946	0.604372	0.781	0.008	0.008	GSE106538	Sperm2A		LDOR3886	3886	Longissimus dorsi	43539491
	Sperm2 B	Sperm	2	Male	8	145427871	16.0643	0.9938	0.489426	0.787	0.007	0.007	GSE106538	Sperm2B		LIVE3770	3770	Liver	54689357
	Spleen 3886	Spleen	3886	Female	4	154145905	17.0273	0.9962	0.476466	0.716	0.006	0.006	Newly generated	Spleen_1		LIVE3773	3773	Liver	42812129
	Uterus 3842	Uterus	3842	Female	3.5	113368800	12.523	0.993092	0.294007	0.73	0.006	0.006	Newly generated	Uterus_1		LIVE3842	3842	Liver	44826182
	WBC 3842	Whole blood cell	3842	Female	3.5	140204570	15.4873	0.9943	0.481019	0.774	0.007	0.007	GSE106538	WBC3842		LIVE3886	3886	Liver	43631515
	WBC 3886	Whole blood cell	3886	Female	4	140881406	15.5621	0.9935	0.4658	0.77	0.008	0.008	GSE106538	WBC3886		LUNG3770	3770	Lung	46087236
																LUNG3773	3773	Lung	50254685
																LUNG3842	3842	Lung	54053588
																LUNG3886	3886	Lung	45833455
																LYMP4254	4254	White Blood Cell	46867549
																MAMP3842	3842	Mammary gland	61100154
																MAMP3886	3886	Mammary gland	51778090
																OVAR3842	3842	Ovary	46216586
																OVAR3886	3886	Ovary	43032616
																RUME3770	3770	Rumen	53974392
																RUME3773	3773	Rumen	48143744
																RUME3842	3842	Rumen	59952854
																RUME3886	3886	Rumen	43311850
																SPLE3770	3770	Spleen	41748216
																SPLE3773	3773	Spleen	48419414
																SPLE3842	3842	Spleen	46276932
																SPLE3886	3886	Spleen	41973424
																UTER3842	3842	Uterus	40386554
																UTER3886	3886	Uterus	41897203

## Sheet: Table S2
	Table S2 Comparsion between methylation statistics between two different mapping reference
	sample name	UMD3.1.1/BT8			ARS-UCD1.2/BT9			Mapping differnece	Methylation difference
		Mapping rate	Methylated CG	unknown context number	Mapping rate	Methylated CG	unknown context number
	Sperm1 A	0.717	0.748	36275	0.713	0.783	8	-0.004	0.035
	Sperm1 B	0.651	0.769	42813	0.648	0.77	14	-0.003	0.001
	Sperm2 A	0.771	0.764	33621	0.768	0.781	5	-0.003	0.017
	Sperm2 B	0.681	0.763	33281	0.679	0.787	5	-0.002	0.024
	WBC 3842	0.567	0.778	40057	0.563	0.774	19	-0.004	-0.004
	WBC 3886	0.481	0.774	44655	0.476	0.77	17	-0.005	-0.004
	Blood 4091	0.787	0.754	20665	0.79	0.771	4	0.003	0.017
	Blood 4254	0.77	0.743	37232	0.768	0.784	17	-0.002	0.041
	Adipose 3842	0.786	0.772	22462	0.788	0.755	4	0.002	-0.017
	Adipose 3886	0.772	0.787	23702	0.773	0.744	15	0.001	-0.043
	CORTEX 3842	0.762	0.747	41523	0.763	0.75	6	0.001	0.003
	CORTEX 3886	0.795	0.764	34122	0.798	0.766	11	0.003	0.002
	Heart 3842	0.801	0.704	17598	0.804	0.705	5	0.003	0.001
	Ileum 3842	0.375	0.698	503082	0.37	0.677	53	-0.005	-0.021
	Kidney 3842	0.726	0.725	29518	0.726	0.726	7	0	0.001
	Ldorsi 3842	0.799	0.715	18677	0.802	0.716	0	0.003	0.001
	Ldorsi 3886	0.778	0.699	31612	0.779	0.699	14	0.001	0
	Liver 3842	0.736	0.687	27463	0.737	0.687	9	0.001	0
	Lung 3842	0.774	0.737	25501	0.776	0.738	5	0.002	0.001
	Lung 3886	0.749	0.702	23224	0.749	0.703	9	0	0.001
	MAM 3842	0.643	0.73	38998	0.642	0.728	16	-0.001	-0.002
	MAM 3886	0.72	0.728	46932	0.717	0.726	9	-0.003	-0.002
	Ovary 3842	0.464	0.617	931468	0.451	0.58	74	-0.013	-0.037
	Rumen 3842	0.651	0.581	29923	0.649	0.58	5	-0.002	-0.001
	Rumen 3886	0.622	0.661	24189	0.623	0.66	4	0.001	-0.001
	Spleen 3886	0.412	0.748	819083	0.404	0.716	87	-0.008	-0.032
	Uterus 3842	0.724	0.729	24461	0.725	0.73	9	0.001	0.001

## Sheet: Table S3
	Table S3 DMC and DMR number for each comparison pairs. Please note that the numbers, which may be affected by different common data amount for each tissue
	comparsion_pair	DMC number	DMR number
	Sperm1 A_Sperm2 A	4855	2
	Sperm1 A_Sperm1 B	0	0
	Sperm1 A_Sperm2 B	4192	1
	Sperm1 A_Blood 4254	118637	1327
	Sperm1 A_Blood 4091	129026	856
	Sperm1 A_Ileum 3842	113669	561
	Sperm1 A_Uterus 3842	40343	263
	Sperm1 A_Heart 3842	127334	364
	Sperm1 A_WBC 3886	191882	2789
	Sperm1 A_WBC 3842	192410	2261
	Sperm1 A_CORTEX 3886	132825	1137
	Sperm1 A_CORTEX 3842	170230	1474
	Sperm1 A_MAM 3886	232041	1501
	Sperm1 A_MAM 3842	177654	1110
	Sperm1 A_Spleen 3886	81100	794
	Sperm1 A_Rumen 3886	76411	287
	Sperm1 A_Rumen 3842	88219	296
	Sperm1 A_Ovary 3842	250395	1215
	Sperm1 A_Lung 3886	107789	413
	Sperm1 A_Lung 3842	165017	800
	Sperm1 A_Liver 3842	38309	823
	Sperm1 A_Ldorsi 3886	169361	626
	Sperm1 A_Ldorsi 3842	143312	460
	Sperm1 A_Kidney 3842	93774	460
	Sperm1 A_Adipose 3886	64759	328
	Sperm1 A_Adipose 3842	94986	446
	Sperm2 A_Sperm1 B	11186	0
	Sperm2 A_Sperm2 B	0	0
	Sperm2 A_Blood 4254	120887	1266
	Sperm2 A_Blood 4091	148964	812
	Sperm2 A_Ileum 3842	111445	573
	Sperm2 A_Uterus 3842	41943	297
	Sperm2 A_Heart 3842	149130	362
	Sperm2 A_WBC 3886	142267	1904
	Sperm2 A_WBC 3842	151176	1664
	Sperm2 A_CORTEX 3886	134767	1019
	Sperm2 A_CORTEX 3842	152147	1199
	Sperm2 A_MAM 3886	217733	1303
	Sperm2 A_MAM 3842	176164	1035
	Sperm2 A_Spleen 3886	70352	702
	Sperm2 A_Rumen 3886	86238	309
	Sperm2 A_Rumen 3842	100482	341
	Sperm2 A_Ovary 3842	232533	1018
	Sperm2 A_Lung 3886	100724	386
	Sperm2 A_Lung 3842	180051	746
	Sperm2 A_Liver 3842	37958	711
	Sperm2 A_Ldorsi 3886	173611	597
	Sperm2 A_Ldorsi 3842	157572	442
	Sperm2 A_Kidney 3842	105810	478
	Sperm2 A_Adipose 3886	69715	360
	Sperm2 A_Adipose 3842	102232	467
	Sperm1 B_Sperm2 B	8871	0
	Sperm1 B_Blood 4254	228742	2231
	Sperm1 B_Blood 4091	291601	1717
	Sperm1 B_Ileum 3842	230767	900
	Sperm1 B_Uterus 3842	76576	295
	Sperm1 B_Heart 3842	292486	731
	Sperm1 B_WBC 3886	362612	5540
	Sperm1 B_WBC 3842	355900	4138
	Sperm1 B_CORTEX 3886	303383	2654
	Sperm1 B_CORTEX 3842	368804	3237
	Sperm1 B_MAM 3886	483253	2989
	Sperm1 B_MAM 3842	363646	2041
	Sperm1 B_Spleen 3886	159558	1351
	Sperm1 B_Rumen 3886	148914	346
	Sperm1 B_Rumen 3842	146434	306
	Sperm1 B_Ovary 3842	463971	2013
	Sperm1 B_Lung 3886	214664	670
	Sperm1 B_Lung 3842	377303	1792
	Sperm1 B_Liver 3842	71593	1617
	Sperm1 B_Ldorsi 3886	363916	1137
	Sperm1 B_Ldorsi 3842	319378	976
	Sperm1 B_Kidney 3842	219901	790
	Sperm1 B_Adipose 3886	134151	501
	Sperm1 B_Adipose 3842	205690	846
	Sperm2 B_Blood 4254	100935	1268
	Sperm2 B_Blood 4091	103897	701
	Sperm2 B_Ileum 3842	98545	586
	Sperm2 B_Uterus 3842	36314	260
	Sperm2 B_Heart 3842	102609	299
	Sperm2 B_WBC 3886	137396	2120
	Sperm2 B_WBC 3842	144286	1815
	Sperm2 B_CORTEX 3886	100306	854
	Sperm2 B_CORTEX 3842	131784	1202
	Sperm2 B_MAM 3886	188482	1353
	Sperm2 B_MAM 3842	140643	1008
	Sperm2 B_Spleen 3886	69860	789
	Sperm2 B_Rumen 3886	67024	292
	Sperm2 B_Rumen 3842	83546	338
	Sperm2 B_Ovary 3842	209933	1184
	Sperm2 B_Lung 3886	85624	400
	Sperm2 B_Lung 3842	128788	676
	Sperm2 B_Liver 3842	30471	646
	Sperm2 B_Ldorsi 3886	137801	540
	Sperm2 B_Ldorsi 3842	111449	378
	Sperm2 B_Kidney 3842	79518	443
	Sperm2 B_Adipose 3886	53639	343
	Sperm2 B_Adipose 3842	75460	419
	Blood 4254_Blood 4091	5104	6
	Blood 4254_Ileum 3842	20266	1
	Blood 4254_Uterus 3842	26915	3
	Blood 4254_Heart 3842	56768	15
	Blood 4254_WBC 3886	5699	1
	Blood 4254_WBC 3842	5525	0
	Blood 4254_CORTEX 3886	87941	126
	Blood 4254_CORTEX 3842	99693	139
	Blood 4254_MAM 3886	69803	31
	Blood 4254_MAM 3842	77006	37
	Blood 4254_Spleen 3886	2426	8
	Blood 4254_Rumen 3886	42245	9
	Blood 4254_Rumen 3842	70512	4
	Blood 4254_Ovary 3842	102238	38
	Blood 4254_Lung 3886	22098	4
	Blood 4254_Lung 3842	36291	4
	Blood 4254_Liver 3842	81059	42
	Blood 4254_Ldorsi 3886	94214	51
	Blood 4254_Ldorsi 3842	86239	45
	Blood 4254_Kidney 3842	34541	10
	Blood 4254_Adipose 3886	27723	6
	Blood 4254_Adipose 3842	47252	13
	Blood 4091_Ileum 3842	17445	2
	Blood 4091_Uterus 3842	34185	5
	Blood 4091_Heart 3842	116128	57
	Blood 4091_WBC 3886	7922	0
	Blood 4091_WBC 3842	6695	0
	Blood 4091_CORTEX 3886	204645	298
	Blood 4091_CORTEX 3842	135134	141
	Blood 4091_MAM 3886	76842	29
	Blood 4091_MAM 3842	105651	45
	Blood 4091_Spleen 3886	2515	0
	Blood 4091_Rumen 3886	45870	7
	Blood 4091_Rumen 3842	42748	3
	Blood 4091_Ovary 3842	63981	17
	Blood 4091_Lung 3886	28137	2
	Blood 4091_Lung 3842	72881	15
	Blood 4091_Liver 3842	126799	68
	Blood 4091_Ldorsi 3886	109829	44
	Blood 4091_Ldorsi 3842	166843	144
	Blood 4091_Kidney 3842	57620	20
	Blood 4091_Adipose 3886	45935	9
	Blood 4091_Adipose 3842	98228	42
	Ileum 3842_Uterus 3842	6939	3
	Ileum 3842_Heart 3842	5687	1
	Ileum 3842_WBC 3886	17636	44
	Ileum 3842_WBC 3842	10017	24
	Ileum 3842_CORTEX 3886	64093	46
	Ileum 3842_CORTEX 3842	52065	47
	Ileum 3842_MAM 3886	17202	5
	Ileum 3842_MAM 3842	14985	4
	Ileum 3842_Spleen 3886	3022	13
	Ileum 3842_Rumen 3886	2830	0
	Ileum 3842_Rumen 3842	2345	0
	Ileum 3842_Ovary 3842	4013	1
	Ileum 3842_Lung 3886	3847	1
	Ileum 3842_Lung 3842	4201	1
	Ileum 3842_Liver 3842	7858	1
	Ileum 3842_Ldorsi 3886	26762	8
	Ileum 3842_Ldorsi 3842	17756	7
	Ileum 3842_Kidney 3842	6340	0
	Ileum 3842_Adipose 3886	18637	5
	Ileum 3842_Adipose 3842	22521	4
	Uterus 3842_Heart 3842	3305	0
	Uterus 3842_WBC 3886	15560	56
	Uterus 3842_WBC 3842	16554	49
	Uterus 3842_CORTEX 3886	21049	25
	Uterus 3842_CORTEX 3842	10718	11
	Uterus 3842_MAM 3886	8547	2
	Uterus 3842_MAM 3842	6202	3
	Uterus 3842_Spleen 3886	6481	24
	Uterus 3842_Rumen 3886	5108	5
	Uterus 3842_Rumen 3842	6136	0
	Uterus 3842_Ovary 3842	3850	0
	Uterus 3842_Lung 3886	4818	5
	Uterus 3842_Lung 3842	4834	6
	Uterus 3842_Liver 3842	14434	15
	Uterus 3842_Ldorsi 3886	10457	4
	Uterus 3842_Ldorsi 3842	3739	3
	Uterus 3842_Kidney 3842	1207	0
	Uterus 3842_Adipose 3886	5008	3
	Uterus 3842_Adipose 3842	2128	2
	Heart 3842_WBC 3886	28916	51
	Heart 3842_WBC 3842	23441	40
	Heart 3842_CORTEX 3886	95262	34
	Heart 3842_CORTEX 3842	17477	6
	Heart 3842_MAM 3886	21521	4
	Heart 3842_MAM 3842	12904	2
	Heart 3842_Spleen 3886	4617	3
	Heart 3842_Rumen 3886	9119	6
	Heart 3842_Rumen 3842	6172	0
	Heart 3842_Ovary 3842	659	0
	Heart 3842_Lung 3886	5889	2
	Heart 3842_Lung 3842	791	0
	Heart 3842_Liver 3842	18550	4
	Heart 3842_Ldorsi 3886	21774	2
	Heart 3842_Ldorsi 3842	5160	2
	Heart 3842_Kidney 3842	1311	0
	Heart 3842_Adipose 3886	13577	1
	Heart 3842_Adipose 3842	3053	0
	WBC 3886_WBC 3842	8844	2
	WBC 3886_CORTEX 3886	53383	374
	WBC 3886_CORTEX 3842	94092	410
	WBC 3886_MAM 3886	57800	107
	WBC 3886_MAM 3842	68573	99
	WBC 3886_Spleen 3886	17	0
	WBC 3886_Rumen 3886	17698	8
	WBC 3886_Rumen 3842	24477	6
	WBC 3886_Ovary 3842	86172	156
	WBC 3886_Lung 3886	10412	3
	WBC 3886_Lung 3842	18346	4
	WBC 3886_Liver 3842	66348	125
	WBC 3886_Ldorsi 3886	53788	86
	WBC 3886_Ldorsi 3842	58687	133
	WBC 3886_Kidney 3842	18590	21
	WBC 3886_Adipose 3886	8831	12
	WBC 3886_Adipose 3842	25214	30
	WBC 3842_CORTEX 3886	88707	320
	WBC 3842_CORTEX 3842	86830	321
	WBC 3842_MAM 3886	81876	118
	WBC 3842_MAM 3842	63614	94
	WBC 3842_Spleen 3886	1407	7
	WBC 3842_Rumen 3886	22881	8
	WBC 3842_Rumen 3842	28209	6
	WBC 3842_Ovary 3842	74652	141
	WBC 3842_Lung 3886	21265	9
	WBC 3842_Lung 3842	7683	6
	WBC 3842_Liver 3842	49782	106
	WBC 3842_Ldorsi 3886	72130	91
	WBC 3842_Ldorsi 3842	48472	82
	WBC 3842_Kidney 3842	12867	16
	WBC 3842_Adipose 3886	22563	11
	WBC 3842_Adipose 3842	24131	36
	CORTEX 3886_CORTEX 3842	24760	0
	CORTEX 3886_MAM 3886	33762	3
	CORTEX 3886_MAM 3842	93403	15
	CORTEX 3886_Spleen 3886	10022	10
	CORTEX 3886_Rumen 3886	39692	2
	CORTEX 3886_Rumen 3842	68484	0
	CORTEX 3886_Ovary 3842	81010	8
	CORTEX 3886_Lung 3886	8668	0
	CORTEX 3886_Lung 3842	86900	10
	CORTEX 3886_Liver 3842	169966	31
	CORTEX 3886_Ldorsi 3886	34519	6
	CORTEX 3886_Ldorsi 3842	105781	23
	CORTEX 3886_Kidney 3842	43420	6
	CORTEX 3886_Adipose 3886	5088	0
	CORTEX 3886_Adipose 3842	61876	11
	CORTEX 3842_MAM 3886	72133	28
	CORTEX 3842_MAM 3842	50322	21
	CORTEX 3842_Spleen 3886	24947	48
	CORTEX 3842_Rumen 3886	39967	5
	CORTEX 3842_Rumen 3842	62426	0
	CORTEX 3842_Ovary 3842	70990	23
	CORTEX 3842_Lung 3886	19754	3
	CORTEX 3842_Lung 3842	13039	6
	CORTEX 3842_Liver 3842	78295	35
	CORTEX 3842_Ldorsi 3886	68894	14
	CORTEX 3842_Ldorsi 3842	29448	13
	CORTEX 3842_Kidney 3842	5845	1
	CORTEX 3842_Adipose 3886	23214	3
	CORTEX 3842_Adipose 3842	12063	6
	MAM 3886_MAM 3842	7745	0
	MAM 3886_Spleen 3886	6877	17
	MAM 3886_Rumen 3886	4237	0
	MAM 3886_Rumen 3842	20205	0
	MAM 3886_Ovary 3842	28413	25
	MAM 3886_Lung 3886	1095	0
	MAM 3886_Lung 3842	25698	7
	MAM 3886_Liver 3842	54862	35
	MAM 3886_Ldorsi 3886	19289	8
	MAM 3886_Ldorsi 3842	36597	10
	MAM 3886_Kidney 3842	18314	2
	MAM 3886_Adipose 3886	3594	0
	MAM 3886_Adipose 3842	27261	6
	MAM 3842_Spleen 3886	15969	39
	MAM 3842_Rumen 3886	13829	3
	MAM 3842_Rumen 3842	17370	2
	MAM 3842_Ovary 3842	22752	31
	MAM 3842_Lung 3886	11554	0
	MAM 3842_Lung 3842	11952	10
	MAM 3842_Liver 3842	47971	60
	MAM 3842_Ldorsi 3886	48429	24
	MAM 3842_Ldorsi 3842	28007	28
	MAM 3842_Kidney 3842	9150	5
	MAM 3842_Adipose 3886	21098	8
	MAM 3842_Adipose 3842	16653	11
	Spleen 3886_Rumen 3886	4735	2
	Spleen 3886_Rumen 3842	8884	0
	Spleen 3886_Ovary 3842	13244	5
	Spleen 3886_Lung 3886	875	0
	Spleen 3886_Lung 3842	3540	0
	Spleen 3886_Liver 3842	13434	2
	Spleen 3886_Ldorsi 3886	12078	4
	Spleen 3886_Ldorsi 3842	11985	8
	Spleen 3886_Kidney 3842	4444	2
	Spleen 3886_Adipose 3886	1362	0
	Spleen 3886_Adipose 3842	6621	1
	Rumen 3886_Rumen 3842	786	0
	Rumen 3886_Ovary 3842	2581	0
	Rumen 3886_Lung 3886	633	0
	Rumen 3886_Lung 3842	10621	4
	Rumen 3886_Liver 3842	16147	7
	Rumen 3886_Ldorsi 3886	8545	4
	Rumen 3886_Ldorsi 3842	16397	10
	Rumen 3886_Kidney 3842	9730	5
	Rumen 3886_Adipose 3886	8937	3
	Rumen 3886_Adipose 3842	21680	6
	Rumen 3842_Ovary 3842	1940	4
	Rumen 3842_Lung 3886	3852	5
	Rumen 3842_Lung 3842	13621	11
	Rumen 3842_Liver 3842	10530	16
	Rumen 3842_Ldorsi 3886	16360	6
	Rumen 3842_Ldorsi 3842	12910	9
	Rumen 3842_Kidney 3842	10992	7
	Rumen 3842_Adipose 3886	19402	10
	Rumen 3842_Adipose 3842	27300	21
	Ovary 3842_Lung 3886	3346	3
	Ovary 3842_Lung 3842	4755	1
	Ovary 3842_Liver 3842	13784	18
	Ovary 3842_Ldorsi 3886	22706	15
	Ovary 3842_Ldorsi 3842	10730	9
	Ovary 3842_Kidney 3842	5356	0
	Ovary 3842_Adipose 3886	17686	4
	Ovary 3842_Adipose 3842	20717	8
	Lung 3886_Lung 3842	4713	0
	Lung 3886_Liver 3842	14493	1
	Lung 3886_Ldorsi 3886	5067	4
	Lung 3886_Ldorsi 3842	13747	2
	Lung 3886_Kidney 3842	5579	0
	Lung 3886_Adipose 3886	683	0
	Lung 3886_Adipose 3842	11077	0
	Lung 3842_Liver 3842	13227	0
	Lung 3842_Ldorsi 3886	44230	9
	Lung 3842_Ldorsi 3842	15713	2
	Lung 3842_Kidney 3842	332	0
	Lung 3842_Adipose 3886	17678	1
	Lung 3842_Adipose 3842	3876	0
	Liver 3842_Ldorsi 3886	72650	63
	Liver 3842_Ldorsi 3842	50218	74
	Liver 3842_Kidney 3842	9700	7
	Liver 3842_Adipose 3886	43370	21
	Liver 3842_Adipose 3842	42519	38
	Ldorsi 3886_Ldorsi 3842	10375	0
	Ldorsi 3886_Kidney 3842	22583	6
	Ldorsi 3886_Adipose 3886	2958	0
	Ldorsi 3886_Adipose 3842	27759	5
	Ldorsi 3842_Kidney 3842	4370	1
	Ldorsi 3842_Adipose 3886	16674	1
	Ldorsi 3842_Adipose 3842	5685	2
	Kidney 3842_Adipose 3886	10056	0
	Kidney 3842_Adipose 3842	1091	0
	Adipose 3886_Adipose 3842	7533	0

## Sheet: Table S4
	Table S4 PMD information for different samples
	Sample	Total length	Percentage	Max length	Min length	Average length	Average methylation level (%)	Gene_density (O/E)
	blood_4254	8748132	0.00351417	234051	26316	71706	49.9513	0.867882
	Blood_4091	12677790	0.00509274	579161	38415	130699	58.7531	0.546079
	WBC3886	4031386	0.00161943	215746	16446	55991.5	35.178	0.777963
	WBC3842	2960620	0.0011893	224141	26229	62991.9	42.0903	0.659991
	Spleen_3886	7379875	0.00296454	358332	26939	67089.8	42.4085	0.701952
	Sperm2 B	88859948	0.0356955	1442091	38489	178793	56.3872	0.558096
	Sperm2 A	82047610	0.032959	1328511	24266	174942	57.194	0.543692
	Sperm1 B	111576174	0.0448208	1641430	37307	212122	57.8092	0.492022
	Sperm1 A	95176177	0.0382328	1582089	36330	187724	55.5598	0.53188
	Ileum_3842	48494712	0.0194806	1692141	69244	233148	54.6917	0.405574
	uterus_3842	145875011	0.0585988	3581705	164308	510052	64.1092	0.712587
	Kidney_3842	178958765	0.0718887	3884530	153804	623550	67.1628	0.516122
	MAM3842	109073631	0.0438155	3422758	87845	297203	61.7051	0.667956
	MAM3886	60150474	0.0241628	1362597	59311	208856	57.1714	0.717991
	CORTEX3842	100397095	0.0403301	3564797	66005	406466	62.1249	0.660864
	CORTEX3886	116306382	0.0467209	3900246	86919	467094	65.7922	0.540726
	Adipose_3886	91146835	0.0366142	1879244	117748	399767	65.775	0.802564
	Adipose_3842	107916832	0.0433508	2051473	141765	488311	67.8842	0.740621
	Lung_3886	154553748	0.0620851	3580633	121915	589900	62.1671	0.521473
	Lung_3842	319059685	0.128168	7294896	169274	946765	68.8279	0.463007
	Ldorsi_3886	336614258	0.13522	6687428	268602	942897	65.6492	0.572279
	Ldorsi_3842	389802172	0.156586	6716598	273114	1.10426e+06	66.2793	0.490729
	Rumen_3886	681842384	0.2739	10751743	544341	1.74384e+06	61.8637	0.541374
	rumen_3842	680279849	0.273272	8911823	630024	1.95483e+06	53.462	0.554084
	Liver_3842	608837620	0.244573	13415838	320875	1.2275e+06	67.4582	0.527985
	Heart_3842	594116676	0.23866	9180250	484523	1.69264e+06	66.7249	0.517171
	ovary_3842	816485354	0.327987	9211666	370434	1.4126e+06	59.9821	0.556957
	Placenta 4035	1016348499	0.408273	13283104	276039	1.22157e+06	39.2926	0.576146
	Placenta 4271	1088871717	0.437406	10807218	330389	1.29782e+06	39.432	0.583072

## Sheet: Table S5
	Table S5 Placenta PMD percentages and genes located in the shared and lineage-specific placenta PMDs between cattle and human
		human_placenta	cattle _placenta1	cattle _placenta2
	PMD percentage	0.3029	0.4083	0.4374

## Sheet: Table S6
	Table S6 GO analyses for genes shared or specific in PMDs between human placenta and cattle placenta
	Category	Term	P-Value	Fold Enrichment	FDR
	Common	chemical synaptic transmission	1.2e-18	5.6	2.1e-15
		gamma-aminobutyric acid signaling pathway	7.7e-09	14.8	1.3e-05
		homophilic cell adhesion via plasma membrane adhesion molecules	3.8e-07	4.1	0.00066
		neuropeptide signaling pathway	4.2e-07	5.2	0.00073
		nervous system development	8.5e-07	3.1	0.0015
		chloride transmembrane transport	8.6e-07	5.3	0.0015
		regulation of ion transmembrane transport	1.4e-06	4.7	0.0025
		ion transmembrane transport	2e-06	3.4	0.0035
		ionotropic glutamate receptor signaling pathway	5.3e-06	10.9	0.0093
		adherens junction organization	1.3e-05	7.9	0.023
		feeding behavior	1.6e-05	7.7	0.028
		chloride transport	2.4e-05	7.3	0.041
		potassium ion transport	3.9e-05	4.8	0.068
		regulation of synaptic transmission, glutamatergic	5.2e-05	9.9	0.091
	Human specific	anterior/posterior pattern specification	3.5e-05	4.4	0.062
		embryonic skeletal system morphogenesis	0.0005	5.5	0.87
		embryo implantation	0.00079	5.2	1.4
		positive regulation of vasoconstriction	0.00099	5.9	1.7
		intestinal epithelial cell differentiation	0.0016	15.5	2.7
		potassium ion transmembrane transport	0.0017	2.9	3
		collagen catabolic process	0.0024	3.8	4.1
		collagen fibril organization	0.0029	4.9	4.9
		positive regulation of myelination	0.0049	10.8	8.4
		cellular response to UV	0.0053	4.3	8.9
		extracellular matrix organization	0.0062	2.2	10
		multicellular organism development	0.0063	1.7	11
		cellular calcium ion homeostasis	0.0074	2.9	12
		chemical synaptic transmission	0.008	2	13
		cellular potassium ion homeostasis	0.0086	9	14
	Cattle specific	steroid hormone mediated signaling pathway	2e-05	11.4	0.034
		dopamine biosynthetic process	0.0039	11.7	6.6
		neutrophil chemotaxis	0.005	4.4	8.2
		manganese ion transport	0.0053	10.7	8.7
		detection of mechanical stimulus involved in sensory perception of sound	0.0087	9	14
		anatomical structure development	0.0087	9	14
		astrocyte development	0.011	8.4	17
		innate immune response	0.011	2.1	17
		complement activation, classical pathway	0.016	7.3	24
		regulation of branching involved in prostate gland morphogenesis	0.016	14.6	24
		inner ear development	0.016	5	24
		one-carbon metabolic process	0.016	5	24
		activation of cysteine-type endopeptidase activity involved in apoptotic process	0.018	3.9	27
		cartilage condensation	0.019	6.9	28
		central nervous system development	0.02	3.8	29

## Sheet: Table S7
	Table S7 Gene ontology analysis for genes overlapping with cattle placenta HMD
	Term	P-Value	Fold Enrichment	FDR
	intracellular protein transport	6.8e-08	1.7	0.00013
	protein transport	1.1e-06	1.6	0.002
	DNA repair	1.8e-06	1.7	0.0036
	apoptotic process	1.9e-06	1.5	0.0037
	endocytosis	5.9e-06	1.8	0.011
	cell division	7.5e-06	1.6	0.014
	mitotic nuclear division	1.4e-05	1.7	0.027
	chromosome segregation	3.9e-05	2.1	0.076
	Golgi organization	0.0001	1.9	0.2
	mitotic cell cycle	0.00019	2.4	0.37
	protein autoubiquitination	0.00021	1.9	0.41
	protein ubiquitination involved in ubiquitin-dependent protein catabolic process	0.00022	1.6	0.42
	protein K48-linked ubiquitination	0.00025	1.9	0.49
	peptidyl-serine phosphorylation	0.00026	1.6	0.51
	cell proliferation	0.00028	1.5	0.53

## Sheet: Table S8
	Table S8 GO analysis for the genes overlapped with cattle placenta PMDs
	Term	P-Value	Fold Enrichment	FDR
	homophilic cell adhesion via plasma membrane adhesion molecules	1.2e-08	3.3	2.3e-05
	gamma-aminobutyric acid signaling pathway	2.4e-06	6.1	0.0044
	pituitary gland development	4.4e-06	5.8	0.008
	chemical synaptic transmission	1.3e-05	2.5	0.025
	anterior/posterior pattern specification	1.5e-05	3	0.027
	neuron migration	2.7e-05	2.8	0.05
	immune response	5.7e-05	2	0.1
	neuropeptide signaling pathway	6.7e-05	2.9	0.12
	embryonic skeletal system morphogenesis	0.00011	3.9	0.2
	locomotory behavior	0.00013	2.8	0.23
	cellular response to histamine	0.00014	9	0.25
	adenylate cyclase-inhibiting G-protein coupled receptor signaling pathway	0.00027	3.6	0.48
	cell adhesion	0.00039	1.9	0.72
	proteolysis	0.00048	1.9	0.88
	defense response to bacterium	0.00049	2.5	0.89
	negative regulation of neuron apoptotic process	0.00058	2.4	1.1

## Sheet: Table S9
	Table S9 Information of 16 non-blood DNA methylation level drops
	Chr	Start	End	Overlapped gene number	Catelogry	Overlapped gene name
	chr1	1	600000	3	No known gene	LOC618219,LOC112447010,LOC618212
	chr12	1	400000	0	No known gene	NA
	chr18	1	700000	3	olfactory_receptor	LOC100138269,LOC107133318,LOC789753
	chr18	62600001	63000000	14	immunity	KIR3DS1,LOC614781,KIR3DL2,LOC100852061,KIR2DS1,LOC619159,LAIR1,TTYH1,LENG8,LENG9,CDC42EP5,LOC101907857,LOC407171,LOC510520
	chr19	1	1800000	3	olfactory_receptor	LOC531039,LOC524702,CA10
	chr21	400001	2000000	8	No known gene	LOC112443246,LOC112443207,LOC112443209,MKRN3,MAGEL2,NDN,SNRPN,SNURF
	chr23	30900001	31200000	19	Histone	LOC783041,LOC783002,HIST1H2BI,LOC104968446,HIST1H3C,LOC528329,HIST1H1B,LOC529277,LOC104975676,HIST1H2BB,LOC614970,LOC527645,LOC616868,HIST1H2AG,LOC616819,HIST1H2AJ,LOC100295221,ZNF184,ZNF391
	chr26	1	400000	2	No known gene	LOC112441518,LOC112444476
	chr28	1	600000	8	olfactory_receptor	OR5D14,LOC787869,LOC531024,LOC104968693,LOC112444722,LOC513384,OR5L2,OR5AS1
	chr29	38000001	39200000	15	pregnancy-associated_glycoprotein	PAG15,PAG4,PAG14,PAG16,PAG20,PAG21,PAG1,LOC784867,PAG19,MGC157408,LOC614287,PAG17,LOC616004,MGC157405,LOC520130
	chr3	20800001	21300000	3	No known gene	LOC788142,FCGR1A,MGC134040
	chr4	200001	1300000	1	No known gene	VSTM2A
	chr6	500001	800000	0	No known gene	NA
	chr7	8800001	10600000	34	olfactory_receptor	LOC112447485,LOC783492,LOC512948,LOC100298119,LOC507378,LOC510625,LOC541022,LOC785624,LOC107131239,LOC104968437,LOC789554,LOC789504,LOC100847301,LOC788246,OR7A17,LOC112447503,LOC112441523,LOC516132,LOC100295806,LOC100295735,LOC785898,LOC786840,LOC513101,LOC785946,LOC785981,LOC100138633,LOC786119,LOC786149,LOC786202,LOC512956,LOC100298773,LOC100301104,LOC100298850,LOC100337213
	chr7	13700001	14200000	8	olfactory_receptor	LOC511642,LOC618690,OR7G2,LOC514861,LOC615841,LOC100299745,OR7E24,ZNF699
	chr7	52200001	52600000	20	protocadherin	LOC616427,LOC104968820,LOC786512,LOC786489,LOC787102,PCDHB8,LOC100848138,LOC107131225,LOC100848799,PCDHB14,PCDHB11,LOC786553,SLC25A2,TAF7,PCDHGA2,LOC100848177,PCDHGB4,PCDHGA8,LOC101904103,PCDHGC3

## Sheet: Table S10
	Table S10 Differentially methylated TSS-HMR between human and cattle
	Category		Gene symbol
	Cattle hypo	Liver	VGLL4
			UACA
			TRAK1
			CNDP1
			ARHGAP35
		Kidney	TMIGD1
			DUSP10
			MKKS
			MTHFD2L
			RGS20
			ARHGAP35
	Human hypo	Liver	IFRD1
			KITLG
			SHMT1
			FRMD6
			C1QTNF3
			CLDN10
			KCND3
			RTKN2
			SV2B
			PTGER1
			KBTBD6
			GLT8D2
			CCNB1IP1
			TGFB3
			CPQ
			CYP11A1
			COL8A2
			PLD6
			MGLL
			MED4
			NCAPH
			MAP3K6
			GPR158
			CSTB
			NR3C1
			CYP39A1
			PAQR8
			RAB7A
		Kidney	EYA3
			SHMT1
			ST7L
			FRMD6
			ARHGDIA
			PKD2L2
			TGIF1
			MFGE8
			GCK
			SPSB2
			SRI
			KRT72
			KRT8
			MEF2C
			KBTBD6
			WBP2NL
			GRIN2B
			PLD6
			TMEM45B
			BHMT
			NCAPH
			SETD4
			TMEM184B
			SYCE3
			SPINK2
			GPR158
			CYP39A1
			CHPF2
			RAB7A
			PFN3

[truncated: 4 more sheets: Table S11, Table S12, Table S13, Table S14]
